# Supplementary material for: Estrogen Decreases Cytoskeletal Organization by Forming an ERα/SHP2/c-Src Complex in Osteoclasts to Protect against Ovariectomy-Induced Bone Loss in Mice
Source: Antioxidants (Basel). 2021 Apr 17;10(4):619. doi: 10.3390/antiox10040619 (PMC8073670; doi:10.3390/antiox10040619)
Supplement: Supplementary file 1 [file antioxidants-10-00619-s001.zip]

Archive with 3 entries (3 files):
- Supplementary Figure S1.tif
- Supplementary Figure S2.tif
- Supplementary Figure S3.tif
